# Supplementary material for: Elevational distribution and seasonal dynamics of alpine soil prokaryotic communities
Source: Front Microbiol. 2023 Sep 22;14:1280011. doi: 10.3389/fmicb.2023.1280011 (PMC10557256; doi:10.3389/fmicb.2023.1280011)
Supplement: Supplementary file 2 [file Data_Sheet_2.zip]

Archive with 6 entries (5 files):
- perl4amplicon/
- perl4amplicon/alpha_diversity.pl
- perl4amplicon/percent_in_table.pl
- perl4amplicon/subsample_in_table.pl
- perl4amplicon/sum_taxa_from_otu_table.pl
- perl4amplicon/trim_primer_in_fq.pl
