# Supplementary material for: Elevational distribution and seasonal dynamics of alpine soil prokaryotic communities
Source: Front Microbiol. 2023 Sep 22;14:1280011. doi: 10.3389/fmicb.2023.1280011 (PMC10557256; doi:10.3389/fmicb.2023.1280011)
Supplement: Supplementary file 2 [file Data_Sheet_2.zip › perl4amplicon/alpha_diversity.pl]

#!/usr/bin/perl -w

sub Usage(){
<<EOF
This script is used to calculate alpha diversity indices of each sample in a tab-deliminated text (e.g., an OTU table).
Note: each column is a sample. Each row is a(n) OTU/gene. It's OK to keep extra columns (e.g., taxonomy) in the OTU table.

Parameters: 
-i the input file (default "otu_table_resample.txt")
-o the output file (default "alpha_div.txt")
-s number of samples

Example of the input file (otu_table_resample.txt):

OTUID	Sample1	Sample2	Sample3	taxonomy
OTU1	2011	2322	2231	Bacteria;Proteobacteria
OTU2	1980	2210	1341	Bacteria;Acidobacteria
...
Note: taxonomy is an optional extra column.
Usage: perl alpha_diversity.pl -i otu_table_resample.txt -o alpha_div.txt -s 3
EOF
}

use Getopt::Std;
getopts("i:o:s:",\%opts);

my $input = $opts{i}; $input = "otu_table_resample.txt" unless (defined($input));
my $out   = $opts{o}; $out = "alpha_div.txt" unless (defined($out));
my $sam   = $opts{s};
print "Copyright: Junpeng Rui, Lanzhou University. peter_rjp\@163.com\n";
die Usage() unless $opts{s};

open TMP, $input || die "Cannot open the input file\n";
open OUT, ">$out" || die "Cannot open the output file\n";

my $li=<TMP>;
chomp $li;
my @f=split/\t/,$li;
my $title=join "\t", @f[1..$sam];
print OUT "\t$title\n";

my ($c,$row,$p,$ni,$N,$div,@sum,@a,@chao,@shan,@even,@simp1,@simp2,@o1,@o2,@otu,@cover);

my $r=1;	# row
while ($li=<TMP>) {
	next unless $li=~/\d/;
	chomp($li);
	@f=split/\t/,$li;
	$c=1;	# column
	while ($c<=$sam) {
		# for shannon and simpson:
		$sum[$c]+=$f[$c];	# sum of each column
		$a[$r][$c]=$f[$c];
		# for chao1 and Good's:
		if ($f[$c]>0) {
			$otu[$c]++;
			if ($f[$c]==1) {
				$o1[$c]++;	# singletons
			}
			elsif ($f[$c]==2) {
				$o2[$c]++;	# doubletons
			}
		}
		$c++;
	}
	$r++;
}
close TMP;
$row=$r-1;	# total rows of data
print "There are $row rows.\n";

$c=1;
while ($c<=$sam) {
	$r=1;
	my ($H,$D,$chao,$cover);
	$N =$sum[$c];
	while ($r<=$row) {
	  $ni=$a[$r][$c];
	  if ($ni and $N) {
		$p =  $ni/$N;
		$H += -$p*log($p);
		$D += $p*$p;
	  }
	  $r++;
	}
	$chao = $otu[$c]+$o1[$c]*($o1[$c]-1)/(2*($o2[$c]+1));
	$cover = (1-$o1[$c]/$N)*100;
	push @chao, sprintf("%d",$chao);
	push @shan, sprintf("%.3f",$H);
	push @even, sprintf("%.3f",$H/log($otu[$c]));
	push @simp1,sprintf("%.3f",1/$D);
	push @simp2,sprintf("%.4f",1-$D);
	push @cover,sprintf("%.1f",$cover);
	$c++;
}
my $totalseq=join "\t", @sum[1..$sam];
my $obs_spe =join "\t", @otu[1..$sam];
my $chao1   =join "\t", @chao;
my $shannon =join "\t", @shan;
my $evenness=join "\t", @even;
my $simpson1=join "\t", @simp1;
my $simpson2=join "\t", @simp2;
my $good_cov=join "\t", @cover;

$div ="Number of reads (N)\t$totalseq\n";
$div.="Observed species (S)\t$obs_spe\n";
$div.="Chao1 index\t$chao1\n";
$div.="Shannon diversity (H)\t$shannon\n";
$div.="Pielou evenness (E)\t$evenness\n";
$div.="Simpson index (1-D)\t$simpson2\n";
$div.="Reciprocal Simpson (1/D)\t$simpson1\n";
$div.="Good's coverage (%)\t$good_cov\n";
print OUT $div;
close OUT;
